# Supplementary material for: The cost of aging: Economic growth perspectives for Europe
Source: PLoS One. 2023 Jun 23;18(6):e0287207. doi: 10.1371/journal.pone.0287207 (PMC10289460; doi:10.1371/journal.pone.0287207)
Supplement: S1 Appendix — (XLSX) [file pone.0287207.s001.xlsx]

## Sheet: Sheet1
No	Country	Year	GDP	EPOP
1	Austria	1961	4.96072	12.3381
1	Austria	1962	2.02147	12.5298
1	Austria	1963	3.47147	12.7216
1	Austria	1964	5.41934	12.9075
1	Austria	1965	2.81001	13.0872
1	Austria	1966	4.90448	13.3024
1	Austria	1967	2.24101	13.4972
1	Austria	1968	3.93124	13.672
1	Austria	1969	5.9095	13.8289
1	Austria	1970	5.9505	13.9707
1	Austria	1971	4.64694	14.1744
1	Austria	1972	5.59238	14.3485
1	Austria	1973	4.31091	14.4979
1	Austria	1974	3.76537	14.6247
1	Austria	1975	-0.0990301	14.7288
1	Austria	1976	4.76337	14.9373
1	Austria	1977	5.03965	15.1213
1	Austria	1978	-0.12983	15.2534
1	Austria	1979	5.53645	15.2863
1	Austria	1980	1.73138	15.1954
1	Austria	1981	-0.398621	15.0687
1	Austria	1982	1.93812	14.8127
1	Austria	1983	3.13963	14.5049
1	Austria	1984	0.0575731	14.258
1	Austria	1985	2.45057	14.1363
1	Austria	1986	2.2364	14.1864
1	Austria	1987	1.29305	14.3525
1	Austria	1988	3.14975	14.5801
1	Austria	1989	3.4201	14.7857
1	Austria	1990	3.55355	14.9215
1	Austria	1991	2.41399	15.0803
1	Austria	1992	0.976092	15.1733
1	Austria	1993	-0.298754	15.211
1	Austria	1994	2.00876	15.2131
1	Austria	1995	2.51091	15.1899
1	Austria	1996	2.21143	15.2453
1	Austria	1997	1.97798	15.2779
1	Austria	1998	3.46783	15.3034
1	Austria	1999	3.35504	15.3369
1	Austria	2000	3.12744	15.3899
1	Austria	2001	0.880259	15.5201
1	Austria	2002	1.15268	15.6503
1	Austria	2003	0.450947	15.7944
1	Austria	2004	2.09971	15.973
1	Austria	2005	1.54988	16.1973
1	Austria	2006	2.94342	16.49
1	Austria	2007	3.39173	16.8229
1	Austria	2008	1.14331	17.1735
1	Austria	2009	-4.01634	17.5052
1	Austria	2010	1.59258	17.7984
1	Austria	2011	2.57645	18.0531
1	Austria	2012	0.222451	18.2745
1	Austria	2013	-0.562299	18.473
1	Austria	2014	-0.122371	18.6596
1	Austria	2015	-0.11154	18.8405
1	Austria	2016	0.892469	18.9091
1	Austria	2017	1.55072	18.9566
1	Austria	2018	2.00355	19.0016
1	Austria	2019	1.04091	19.0756
1	Austria	2020	-7.12093	19.204
1	Austria	2021	4.02415	19.4789
2	Belgium	1961	4.63026	12.0219
2	Belgium	1962	4.79403	12.1711
2	Belgium	1963	3.57435	12.321
2	Belgium	1964	5.94914	12.4671
2	Belgium	1965	2.62444	12.6098
2	Belgium	1966	2.46146	12.8072
2	Belgium	1967	3.29158	12.9951
2	Belgium	1968	3.78504	13.1677
2	Belgium	1969	6.32828	13.317
2	Belgium	1970	5.47879	13.4397
2	Belgium	1971	3.79649	13.6293
2	Belgium	1972	4.88409	13.7708
2	Belgium	1973	6.04749	13.8777
2	Belgium	1974	4.23678	13.9674
2	Belgium	1975	-2.24883	14.0473
2	Belgium	1976	5.46414	14.2099
2	Belgium	1977	0.501979	14.3688
2	Belgium	1978	2.74599	14.4914
2	Belgium	1979	2.24913	14.5247
2	Belgium	1980	4.32901	14.4451
2	Belgium	1981	-0.276653	14.3743
2	Belgium	1982	0.622329	14.1894
2	Belgium	1983	0.319812	13.9633
2	Belgium	1984	2.46792	13.8006
2	Belgium	1985	1.62152	13.7596
2	Belgium	1986	1.78647	13.9098
2	Belgium	1987	2.21948	14.1619
2	Belgium	1988	4.3908	14.469
2	Belgium	1989	3.094	14.7589
2	Belgium	1990	2.83027	14.9915
2	Belgium	1991	1.45537	15.2509
2	Belgium	1992	1.11957	15.455
2	Belgium	1993	-1.348	15.6199
2	Belgium	1994	2.90932	15.7725
2	Belgium	1995	2.17055	15.929
2	Belgium	1996	1.12367	16.1447
2	Belgium	1997	3.54279	16.3524
2	Belgium	1998	1.74432	16.548
2	Belgium	1999	3.30571	16.721
2	Belgium	2000	3.46545	16.8665
2	Belgium	2001	0.752483	17.0084
2	Belgium	2002	1.25198	17.1213
2	Belgium	2003	0.61588	17.2065
2	Belgium	2004	3.12393	17.2627
2	Belgium	2005	1.76046	17.2911
2	Belgium	2006	1.87818	17.315
2	Belgium	2007	2.91834	17.2951
2	Belgium	2008	-0.343453	17.2625
2	Belgium	2009	-2.80592	17.2652
2	Belgium	2010	1.92876	17.334
2	Belgium	2011	0.380035	17.4338
2	Belgium	2012	0.116403	17.593
2	Belgium	2013	-0.0131484	17.7872
2	Belgium	2014	1.1286	17.9772
2	Belgium	2015	1.45189	18.1423
2	Belgium	2016	0.755269	18.3719
2	Belgium	2017	1.22887	18.5841
2	Belgium	2018	1.38138	18.7887
2	Belgium	2019	1.56115	19.0066
2	Belgium	2020	-6.13223	19.2542
2	Belgium	2021	5.84459	19.5742
3	Denmark	1961	5.63874	10.7631
3	Denmark	1962	4.84745	10.9267
3	Denmark	1963	-0.15261	11.09
3	Denmark	1964	8.40012	11.2475
3	Denmark	1965	3.74368	11.3994
3	Denmark	1966	1.9192	11.5862
3	Denmark	1967	4.70162	11.7656
3	Denmark	1968	4.91239	11.9408
3	Denmark	1969	5.92188	12.1163
3	Denmark	1970	0.836281	12.296
3	Denmark	1971	2.2917	12.5373
3	Denmark	1972	3.33662	12.7678
3	Denmark	1973	3.46561	12.9897
3	Denmark	1974	-1.58169	13.2053
3	Denmark	1975	-1.74031	13.4159
3	Denmark	1976	5.6587	13.6492
3	Denmark	1977	1.55351	13.87
3	Denmark	1978	1.90929	14.0763
3	Denmark	1979	3.61429	14.262
3	Denmark	1980	-0.603929	14.4253
3	Denmark	1981	-0.637904	14.6049
3	Denmark	1982	3.76079	14.7509
3	Denmark	1983	2.66654	14.8749
3	Denmark	1984	4.22071	14.9909
3	Denmark	1985	3.96161	15.1056
3	Denmark	1986	4.76399	15.2614
3	Denmark	1987	0.12736	15.3947
3	Denmark	1988	-0.0621762	15.5004
3	Denmark	1989	0.584831	15.5706
3	Denmark	1990	1.31053	15.6013
3	Denmark	1991	1.13084	15.5876
3	Denmark	1992	1.62042	15.5393
3	Denmark	1993	-0.32196	15.4608
3	Denmark	1994	4.97735	15.3574
3	Denmark	1995	2.49225	15.2363
3	Denmark	1996	2.31941	15.1756
3	Denmark	1997	2.83266	15.1023
3	Denmark	1998	1.84761	15.0205
3	Denmark	1999	2.60794	14.9352
3	Denmark	2000	3.40068	14.8538
3	Denmark	2001	0.462534	14.8822
3	Denmark	2002	0.145881	14.9049
3	Denmark	2003	0.117358	14.9429
3	Denmark	2004	2.40323	15.0211
3	Denmark	2005	2.05511	15.1527
3	Denmark	2006	3.57206	15.3891
3	Denmark	2007	0.462731	15.658
3	Denmark	2008	-1.09484	15.9605
3	Denmark	2009	-5.41401	16.2972
3	Denmark	2010	1.41949	16.6677
3	Denmark	2011	0.920394	17.0323
3	Denmark	2012	-0.149916	17.4897
3	Denmark	2013	0.513424	18.0265
3	Denmark	2014	1.10543	18.5705
3	Denmark	2015	1.62217	19.0474
3	Denmark	2016	2.44337	19.4225
3	Denmark	2017	2.16236	19.6595
3	Denmark	2018	1.48509	19.813
3	Denmark	2019	1.74961	19.9653
3	Denmark	2020	-2.34734	20.164
3	Denmark	2021	4.24066	20.3423
4	Finland	1961	6.84797	7.45438
4	Finland	1962	2.28405	7.5936
4	Finland	1963	2.55747	7.74395
4	Finland	1964	4.65485	7.89682
4	Finland	1965	4.95239	8.0503
4	Finland	1966	1.98985	8.2669
4	Finland	1967	1.61703	8.48216
4	Finland	1968	1.84501	8.70085
4	Finland	1969	9.6569	8.93223
4	Finland	1970	5.21144	9.18134
4	Finland	1971	2.22782	9.48615
4	Finland	1972	7.09615	9.79579
4	Finland	1973	6.37798	10.1013
4	Finland	1974	2.69746	10.3899
4	Finland	1975	1.35403	10.6538
4	Finland	1976	0.0423512	10.998
4	Finland	1977	-0.0405056	11.3097
4	Finland	1978	2.62463	11.5867
4	Finland	1979	6.84849	11.8242
4	Finland	1980	5.06171	12.0194
4	Finland	1981	0.884671	12.1506
4	Finland	1982	2.532	12.2469
4	Finland	1983	2.50384	12.3259
4	Finland	1984	2.68752	12.4117
4	Finland	1985	3.11793	12.5223
4	Finland	1986	2.42243	12.693
4	Finland	1987	3.28148	12.876
4	Finland	1988	4.91174	13.0664
4	Finland	1989	4.70844	13.2552
4	Finland	1990	0.22491	13.4354
4	Finland	1991	-6.39895	13.6412
4	Finland	1992	-3.83653	13.8288
4	Finland	1993	-1.14149	13.9982
4	Finland	1994	3.51589	14.1485
4	Finland	1995	3.81988	14.2812
4	Finland	1996	3.32767	14.4355
4	Finland	1997	6.01805	14.5811
4	Finland	1998	5.17759	14.721
4	Finland	1999	4.13757	14.8572
4	Finland	2000	5.554	14.9939
4	Finland	2001	2.37665	15.2072
4	Finland	2002	1.46093	15.4161
4	Finland	2003	1.76084	15.6222
4	Finland	2004	3.69059	15.8254
4	Finland	2005	2.42869	16.0271
4	Finland	2006	3.62894	16.1993
4	Finland	2007	4.85231	16.3578
4	Finland	2008	0.315886	16.5461
4	Finland	2009	-8.51303	16.8251
4	Finland	2010	2.71497	17.2296
4	Finland	2011	2.0734	17.7331
4	Finland	2012	-1.86559	18.3438
4	Finland	2013	-1.35722	19.0108
4	Finland	2014	-0.776108	19.6589
4	Finland	2015	0.213029	20.2444
4	Finland	2016	2.51638	20.791
4	Finland	2017	2.95053	21.2788
4	Finland	2018	1.00788	21.7208
4	Finland	2019	1.10928	22.1406
4	Finland	2020	-2.43949	22.5545
4	Finland	2021	3.24763	22.9552
5	France	1961	3.6049	11.7214
5	France	1962	5.36175	11.8029
5	France	1963	4.75168	11.8965
5	France	1964	5.24837	11.9972
5	France	1965	3.62502	12.1043
5	France	1966	4.18061	12.2716
5	France	1967	4.00054	12.4372
5	France	1968	3.67515	12.5943
5	France	1969	6.30696	12.7348
5	France	1970	5.30014	12.8548
5	France	1971	4.48504	13.0261
5	France	1972	3.6763	13.1609
5	France	1973	5.51595	13.2698
5	France	1974	3.55262	13.3698
5	France	1975	-1.58271	13.4684
5	France	1976	3.80121	13.6293
5	France	1977	2.99384	13.8013
5	France	1978	3.55238	13.944
5	France	1979	3.12528	13.9924
5	France	1980	1.12869	13.9162
5	France	1981	0.578961	13.7938
5	France	1982	1.97435	13.5385
5	France	1983	0.689996	13.2371
5	France	1984	0.948112	13.0124
5	France	1985	1.05412	12.9307
5	France	1986	1.75995	13.0135
5	France	1987	1.97749	13.2248
5	France	1988	4.1534	13.5125
5	France	1989	3.78002	13.7973
5	France	1990	2.40165	14.036
5	France	1991	0.489794	14.3142
5	France	1992	1.0954	14.5511
5	France	1993	-1.05829	14.7582
5	France	1994	1.97801	14.9575
5	France	1995	1.73851	15.1603
5	France	1996	1.05456	15.3735
5	France	1997	1.97493	15.5721
5	France	1998	3.20753	15.7549
5	France	1999	2.89069	15.9172
5	France	2000	3.21428	16.0574
5	France	2001	1.24419	16.1693
5	France	2002	0.402715	16.2702
5	France	2003	0.111082	16.3571
5	France	2004	2.07536	16.4236
5	France	2005	0.899765	16.4719
5	France	2006	1.73754	16.5143
5	France	2007	1.79298	16.5266
5	France	2008	-0.30376	16.5495
5	France	2009	-3.37174	16.6452
5	France	2010	1.44701	16.852
5	France	2011	1.69961	17.1353
5	France	2012	-0.171207	17.5169
5	France	2013	0.0599164	17.9688
5	France	2014	0.479078	18.4359
5	France	2015	0.754024	18.8811
5	France	2016	0.829057	19.2841
5	France	2017	1.995	19.669
5	France	2018	1.58588	20.0346
5	France	2019	1.62036	20.3914
5	France	2020	-8.03438	20.7535
5	France	2021	6.77431	21.0868
6	Greece	1961	12.3098	7.16532
6	Greece	1962	-0.231362	7.30094
6	Greece	1963	11.4308	7.45045
6	Greece	1964	9.01366	7.6039
6	Greece	1965	10.2511	7.75745
6	Greece	1966	5.71167	8.18257
6	Greece	1967	4.8124	8.62586
6	Greece	1968	6.50859	9.09564
6	Greece	1969	11.1567	9.60982
6	Greece	1970	8.31826	10.1787
6	Greece	1971	7.37433	10.459
6	Greece	1972	9.44639	10.7507
6	Greece	1973	7.60261	11.0417
6	Greece	1974	-6.78209	11.3125
6	Greece	1975	5.37306	11.5547
6	Greece	1976	5.20508	11.7948
6	Greece	1977	1.6103	12.0058
6	Greece	1978	5.86527	12.1879
6	Greece	1979	2.00246	12.3418
6	Greece	1980	-0.306899	12.4684
6	Greece	1981	-2.43246	12.5303
6	Greece	1982	-1.74025	12.5838
6	Greece	1983	-1.6524	12.6356
6	Greece	1984	1.50367	12.6904
6	Greece	1985	2.11229	12.7498
6	Greece	1986	0.185738	12.8129
6	Greece	1987	-2.58512	12.9052
6	Greece	1988	3.90978	13.0529
6	Greece	1989	3.25973	13.2727
6	Greece	1990	-1.05223	13.5631
6	Greece	1991	1.86983	13.7615
6	Greece	1992	-0.0662995	13.9771
6	Greece	1993	-2.17715	14.2167
6	Greece	1994	1.49056	14.4859
6	Greece	1995	1.62383	14.7852
6	Greece	1996	2.40984	15.1099
6	Greece	1997	3.97008	15.4503
6	Greece	1998	3.3207	15.7972
6	Greece	1999	2.6781	16.1341
6	Greece	2000	3.49556	16.4505
6	Greece	2001	3.59165	16.8176
6	Greece	2002	3.54262	17.1623
6	Greece	2003	5.54236	17.4705
6	Greece	2004	4.80138	17.723
6	Greece	2005	0.304568	17.9131
6	Greece	2006	5.3356	18.2225
6	Greece	2007	3.01098	18.4514
6	Greece	2008	-0.59939	18.6426
6	Greece	2009	-4.55212	18.8625
6	Greece	2010	-5.60037	19.1518
6	Greece	2011	-10.0163	19.397
6	Greece	2012	-6.5829	19.724
6	Greece	2013	-1.80655	20.1019
6	Greece	2014	1.14721	20.4773
6	Greece	2015	0.463653	20.821
6	Greece	2016	-0.0724246	21.13
6	Greece	2017	1.29229	21.3994
6	Greece	2018	1.8749	21.6553
6	Greece	2019	1.91089	21.9415
6	Greece	2020	-8.84036	22.2844
6	Greece	2021	8.70169	22.641
7	Italy	1961	7.48642	9.65322
7	Italy	1962	5.48748	9.78419
7	Italy	1963	4.84205	9.91618
7	Italy	1964	1.95553	10.0485
7	Italy	1965	2.40205	10.1844
7	Italy	1966	5.16416	10.3541
7	Italy	1967	6.40568	10.5305
7	Italy	1968	5.87359	10.7173
7	Italy	1969	5.49918	10.9169
7	Italy	1970	4.71342	11.1291
7	Italy	1971	1.34428	11.3469
7	Italy	1972	3.10349	11.5473
7	Italy	1973	6.40181	11.7429
7	Italy	1974	4.81201	11.9528
7	Italy	1975	-2.67318	12.1862
7	Italy	1976	6.59232	12.4581
7	Italy	1977	2.12583	12.7609
7	Italy	1978	2.87294	13.0522
7	Italy	1979	5.65322	13.263
7	Italy	1980	3.21717	13.3583
7	Italy	1981	0.723232	13.3934
7	Italy	1982	0.339225	13.3076
7	Italy	1983	1.13249	13.1746
7	Italy	1984	3.20278	13.1009
7	Italy	1985	2.76838	13.146
7	Italy	1986	2.85437	13.3865
7	Italy	1987	3.18143	13.7229
7	Italy	1988	4.14404	14.1175
7	Italy	1989	3.31086	14.5111
7	Italy	1990	1.90044	14.8705
7	Italy	1991	1.46818	15.2439
7	Italy	1992	0.765808	15.5934
7	Italy	1993	-0.913402	15.9236
7	Italy	1994	2.13022	16.244
7	Italy	1995	2.8852	16.5618
7	Italy	1996	1.23833	16.9116
7	Italy	1997	1.77635	17.2476
7	Italy	1998	1.78132	17.5805
7	Italy	1999	1.60863	17.9238
7	Italy	2000	3.73995	18.2847
7	Italy	2001	1.89412	18.5795
7	Italy	2002	0.10476	18.8832
7	Italy	2003	-0.305509	19.1789
7	Italy	2004	0.769318	19.4412
7	Italy	2005	0.323656	19.6598
7	Italy	2006	1.48516	19.8456
7	Italy	2007	0.975922	19.976
7	Italy	2008	-1.61594	20.0836
7	Italy	2009	-5.71151	20.2216
7	Italy	2010	1.40092	20.4268
7	Italy	2011	0.534287	20.6638
7	Italy	2012	-3.24206	20.9622
7	Italy	2013	-2.9724	21.2993
7	Italy	2014	-0.917814	21.6353
7	Italy	2015	0.875477	21.9486
7	Italy	2016	1.46569	22.2349
7	Italy	2017	1.82033	22.4997
7	Italy	2018	1.11782	22.7517
7	Italy	2019	1.66574	23.0121
7	Italy	2020	-8.59787	23.3019
7	Italy	2021	7.33584	23.6077
8	Luxembourg	1961	2.88785	10.9693
8	Luxembourg	1962	0.124677	11.1025
8	Luxembourg	1963	2.36993	11.235
8	Luxembourg	1964	6.66458	11.3747
8	Luxembourg	1965	-1.85784	11.521
8	Luxembourg	1966	0.38068	11.7499
8	Luxembourg	1967	-0.112344	11.9676
8	Luxembourg	1968	3.91864	12.178
8	Luxembourg	1969	9.43521	12.3777
8	Luxembourg	1970	10.5471	12.5646
8	Luxembourg	1971	1.69279	12.7556
8	Luxembourg	1972	5.31293	12.9164
8	Luxembourg	1973	7.12276	13.049
8	Luxembourg	1974	2.86231	13.1545
8	Luxembourg	1975	-7.58648	13.2289
8	Luxembourg	1976	2.0281	13.4228
8	Luxembourg	1977	1.39354	13.5775
8	Luxembourg	1978	3.88839	13.6784
8	Luxembourg	1979	2.10615	13.703
8	Luxembourg	1980	0.482547	13.6409
8	Luxembourg	1981	-0.843673	13.6531
8	Luxembourg	1982	1.0483	13.587
8	Luxembourg	1983	2.96175	13.4756
8	Luxembourg	1984	6.07785	13.3662
8	Luxembourg	1985	2.59324	13.2895
8	Luxembourg	1986	9.49158	13.2684
8	Luxembourg	1987	3.27946	13.2697
8	Luxembourg	1988	7.67911	13.2937
8	Luxembourg	1989	8.73532	13.3376
8	Luxembourg	1990	4.00981	13.3974
8	Luxembourg	1991	7.19841	13.5138
8	Luxembourg	1992	0.476077	13.6387
8	Luxembourg	1993	2.81122	13.7572
8	Luxembourg	1994	2.41663	13.8498
8	Luxembourg	1995	0.0172999	13.9106
8	Luxembourg	1996	0.0272513	13.9971
8	Luxembourg	1997	4.10664	14.0466
8	Luxembourg	1998	5.35584	14.0696
8	Luxembourg	1999	6.72397	14.0766
8	Luxembourg	2000	5.51041	14.0737
8	Luxembourg	2001	1.85457	14.1766
8	Luxembourg	2002	2.14961	14.2635
8	Luxembourg	2003	1.37989	14.3346
8	Luxembourg	2004	2.76089	14.3876
8	Luxembourg	2005	0.926766	14.4207
8	Luxembourg	2006	4.33911	14.3335
8	Luxembourg	2007	6.44203	14.2295
8	Luxembourg	2008	-2.06647	14.1259
8	Luxembourg	2009	-5.01426	14.0425
8	Luxembourg	2010	1.88355	13.993
8	Luxembourg	2011	-1.1768	13.9557
8	Luxembourg	2012	-0.762183	13.9397
8	Luxembourg	2013	0.814652	13.9426
8	Luxembourg	2014	0.232564	13.961
8	Luxembourg	2015	-0.115476	13.9942
8	Luxembourg	2016	2.73979	14.0423
8	Luxembourg	2017	-1.11611	14.1067
8	Luxembourg	2018	0.0557319	14.1832
8	Luxembourg	2019	1.27627	14.2749
8	Luxembourg	2020	-3.39944	14.3908
8	Luxembourg	2021	5.43966	14.6473
9	Netherlands	1961	-1.015	9.016
9	Netherlands	1962	5.33234	9.13137
9	Netherlands	1963	2.23663	9.2538
9	Netherlands	1964	6.83607	9.3758
9	Netherlands	1965	7.16198	9.49589
9	Netherlands	1966	1.40887	9.61571
9	Netherlands	1967	4.09377	9.73173
9	Netherlands	1968	5.31667	9.84495
9	Netherlands	1969	5.20414	9.95965
9	Netherlands	1970	4.83329	10.0797
9	Netherlands	1971	3.08386	10.2006
9	Netherlands	1972	2.49224	10.318
9	Netherlands	1973	4.57545	10.4338
9	Netherlands	1974	2.63127	10.5481
9	Netherlands	1975	-0.885418	10.6614
9	Netherlands	1976	3.63954	10.8279
9	Netherlands	1977	1.91264	10.9861
9	Netherlands	1978	2.06633	11.1338
9	Netherlands	1979	1.31241	11.265
9	Netherlands	1980	0.543128	11.3774
9	Netherlands	1981	-1.46195	11.5132
9	Netherlands	1982	-1.69259	11.6182
9	Netherlands	1983	1.68362	11.7109
9	Netherlands	1984	2.6534	11.817
9	Netherlands	1985	2.10293	11.9505
9	Netherlands	1986	2.21813	12.0985
9	Netherlands	1987	1.28652	12.2677
9	Netherlands	1988	2.77504	12.4426
9	Netherlands	1989	3.79557	12.5998
9	Netherlands	1990	3.46828	12.7281
9	Netherlands	1991	1.63505	12.8418
9	Netherlands	1992	0.940015	12.9259
9	Netherlands	1993	0.55425	12.9915
9	Netherlands	1994	2.34217	13.0553
9	Netherlands	1995	2.60797	13.1285
9	Netherlands	1996	3.0223	13.2233
9	Netherlands	1997	3.79338	13.3199
9	Netherlands	1998	4.0205	13.4159
9	Netherlands	1999	4.33737	13.5043
9	Netherlands	2000	3.45354	13.5821
9	Netherlands	2001	1.55746	13.698
9	Netherlands	2002	-0.420368	13.8013
9	Netherlands	2003	-0.31579	13.9009
9	Netherlands	2004	1.63119	14.0085
9	Netherlands	2005	1.8127	14.1337
9	Netherlands	2006	3.29495	14.3288
9	Netherlands	2007	3.54736	14.5357
9	Netherlands	2008	1.77336	14.7737
9	Netherlands	2009	-4.16104	15.0693
9	Netherlands	2010	0.82426	15.4375
9	Netherlands	2011	1.07863	15.889
9	Netherlands	2012	-1.39592	16.394
9	Netherlands	2013	-0.424179	16.925
9	Netherlands	2014	1.0591	17.4415
9	Netherlands	2015	1.50827	17.9202
9	Netherlands	2016	1.64932	18.3717
9	Netherlands	2017	2.30428	18.7921
9	Netherlands	2018	1.76494	19.1962
9	Netherlands	2019	1.28989	19.6053
9	Netherlands	2020	-4.33159	20.0348
9	Netherlands	2021	4.48533	20.4509
10	Norway	1961	5.43249	11.21
10	Norway	1962	1.99125	11.4012
10	Norway	1963	3.00326	11.6026
10	Norway	1964	4.21939	11.7968
10	Norway	1965	4.47037	11.9767
10	Norway	1966	2.9612	12.18
10	Norway	1967	5.37092	12.3595
10	Norway	1968	1.40388	12.5234
10	Norway	1969	3.65664	12.6852
10	Norway	1970	1.20535	12.8522
10	Norway	1971	4.93393	13.0113
10	Norway	1972	4.52813	13.1725
10	Norway	1973	3.80426	13.3365
10	Norway	1974	3.28032	13.5028
10	Norway	1975	4.37452	13.6734
10	Norway	1976	5.33022	13.8956
10	Norway	1977	3.72143	14.1125
10	Norway	1978	3.4736	14.3246
10	Norway	1979	4.01761	14.5307
10	Norway	1980	4.2293	14.7292
10	Norway	1981	1.2493	14.9584
10	Norway	1982	-0.132113	15.1563
10	Norway	1983	3.62917	15.3361
10	Norway	1984	5.75354	15.5134
10	Norway	1985	5.23773	15.6942
10	Norway	1986	3.67181	15.8732
10	Norway	1987	1.27826	16.0461
10	Norway	1988	-0.790456	16.1975
10	Norway	1989	0.622056	16.3045
10	Norway	1990	1.58222	16.356
10	Norway	1991	2.59469	16.371
10	Norway	1992	2.97831	16.3353
10	Norway	1993	2.23498	16.256
10	Norway	1994	4.45895	16.1443
10	Norway	1995	3.61619	16.0095
10	Norway	1996	4.49693	15.8893
10	Norway	1997	4.71526	15.7464
10	Norway	1998	2.01521	15.5881
10	Norway	1999	1.31671	15.4221
10	Norway	2000	2.5373	15.2564
10	Norway	2001	1.55955	15.147
10	Norway	2002	0.900636	15.0349
10	Norway	2003	0.319967	14.9334
10	Norway	2004	3.35684	14.8569
10	Norway	2005	1.92884	14.815
10	Norway	2006	1.57842	14.769
10	Norway	2007	1.93406	14.7339
10	Norway	2008	-0.768153	14.7251
10	Norway	2009	-2.95859	14.7697
10	Norway	2010	-0.544794	14.8873
10	Norway	2011	-0.320027	15.1104
10	Norway	2012	1.36298	15.404
10	Norway	2013	-0.180216	15.7315
10	Norway	2014	0.826056	16.0401
10	Norway	2015	0.957501	16.303
10	Norway	2016	0.18506	16.5942
10	Norway	2017	1.50018	16.835
10	Norway	2018	0.45355	17.0492
10	Norway	2019	0.0679926	17.2727
10	Norway	2020	-1.3	17.5266
10	Norway	2021	3.3684	17.7893
11	Portugal	1961	4.68867	8.1547
11	Portugal	1962	5.84786	8.26338
11	Portugal	1963	5.44729	8.36605
11	Portugal	1964	6.2518	8.48266
11	Portugal	1965	7.90813	8.62762
11	Portugal	1966	4.86575	8.81314
11	Portugal	1967	8.22881	9.02764
11	Portugal	1968	9.3421	9.26289
11	Portugal	1969	3.04129	9.49907
11	Portugal	1970	13.6151	9.72086
11	Portugal	1971	7.08409	9.90911
11	Portugal	1972	8.18248	10.0755
11	Portugal	1973	11.1663	10.2294
11	Portugal	1974	-0.258166	10.3888
11	Portugal	1975	-7.91461	10.5644
11	Portugal	1976	3.90271	10.7524
11	Portugal	1977	4.48729	10.9601
11	Portugal	1978	1.71259	11.1733
11	Portugal	1979	4.51254	11.3669
11	Portugal	1980	3.46437	11.5298
11	Portugal	1981	0.740802	11.6883
11	Portugal	1982	1.51289	11.8044
11	Portugal	1983	-0.635203	11.905
11	Portugal	1984	-2.25658	12.0291
11	Portugal	1985	2.5266	12.1997
11	Portugal	1986	4.04628	12.446
11	Portugal	1987	6.41006	12.7269
11	Portugal	1988	7.6009	13.0357
11	Portugal	1989	6.59607	13.3556
11	Portugal	1990	4.17733	13.6751
11	Portugal	1991	4.60903	13.9548
11	Portugal	1992	1.1681	14.224
11	Portugal	1993	-2.16302	14.4849
11	Portugal	1994	0.693517	14.7453
11	Portugal	1995	3.92237	15.013
11	Portugal	1996	3.11581	15.2479
11	Portugal	1997	3.9358	15.4951
11	Portugal	1998	4.27961	15.7533
11	Portugal	1999	3.32051	16.0137
11	Portugal	2000	3.08905	16.2684
11	Portugal	2001	1.22726	16.4851
11	Portugal	2002	0.220542	16.6833
11	Portugal	2003	-1.30174	16.8648
11	Portugal	2004	1.54562	17.0356
11	Portugal	2005	0.595039	17.204
11	Portugal	2006	1.44194	17.4497
11	Portugal	2007	2.30555	17.701
11	Portugal	2008	0.174701	17.9761
11	Portugal	2009	-3.21439	18.2935
11	Portugal	2010	1.69093	18.6627
11	Portugal	2011	-1.55147	19.0425
11	Portugal	2012	-3.66753	19.4519
11	Portugal	2013	-0.377398	19.8827
11	Portugal	2014	1.33712	20.3217
11	Portugal	2015	2.21448	20.7619
11	Portugal	2016	2.34182	21.1616
11	Portugal	2017	3.75909	21.5577
11	Portugal	2018	3.01412	21.9539
11	Portugal	2019	2.65839	22.3567
11	Portugal	2020	-8.53865	22.7723
11	Portugal	2021	4.85736	23.149
12	Spain	1961	10.8045	8.31182
12	Spain	1962	8.94647	8.40719
12	Spain	1963	8.63949	8.50507
12	Spain	1964	4.26725	8.61385
12	Spain	1965	5.10563	8.74051
12	Spain	1966	6.15343	8.91381
12	Spain	1967	3.06413	9.09768
12	Spain	1968	5.21217	9.28559
12	Spain	1969	7.83908	9.46719
12	Spain	1970	3.13876	9.63649
12	Spain	1971	3.39593	9.79076
12	Spain	1972	6.96219	9.91982
12	Spain	1973	6.60403	10.0345
12	Spain	1974	4.47107	10.1473
12	Spain	1975	-0.539097	10.2647
12	Spain	1976	2.21777	10.4366
12	Spain	1977	1.78566	10.6146
12	Spain	1978	0.490728	10.7904
12	Spain	1979	-0.836528	10.9503
12	Spain	1980	1.39132	11.0896
12	Spain	1981	-0.839888	11.2342
12	Spain	1982	0.640409	11.3632
12	Spain	1983	1.27551	11.4941
12	Spain	1984	1.3629	11.6509
12	Spain	1985	1.95133	11.8486
12	Spain	1986	2.94528	12.1147
12	Spain	1987	5.27376	12.4033
12	Spain	1988	4.87169	12.7143
12	Spain	1989	4.66282	13.0447
12	Spain	1990	3.67577	13.3904
12	Spain	1991	2.28532	13.7144
12	Spain	1992	0.436115	14.043
12	Spain	1993	-1.54336	14.38
12	Spain	1994	1.89691	14.7308
12	Spain	1995	2.30496	15.0985
12	Spain	1996	2.23382	15.4274
12	Spain	1997	3.26885	15.775
12	Spain	1998	3.9619	16.1179
12	Spain	1999	4.06782	16.4216
12	Spain	2000	4.77645	16.6669
12	Spain	2001	3.21408	16.7232
12	Spain	2002	1.29005	16.7222
12	Spain	2003	1.13625	16.6914
12	Spain	2004	1.35871	16.669
12	Spain	2005	1.9157	16.678
12	Spain	2006	2.35781	16.7003
12	Spain	2007	1.70452	16.7404
12	Spain	2008	-0.709568	16.8106
12	Spain	2009	-4.61187	16.9156
12	Spain	2010	-0.297089	17.0542
12	Spain	2011	-1.16619	17.3291
12	Spain	2012	-3.02243	17.6428
12	Spain	2013	-1.1119	17.9809
12	Spain	2014	1.68745	18.3193
12	Spain	2015	3.91577	18.6468
12	Spain	2016	2.94435	18.9105
12	Spain	2017	2.73236	19.1458
12	Spain	2018	1.84176	19.3785
12	Spain	2019	1.35513	19.6478
12	Spain	2020	-11.2533	19.9776
12	Spain	2021	5.21105	20.3188
13	Sweden	1961	5.18462	11.9379
13	Sweden	1962	3.68561	12.1214
13	Sweden	1963	4.73594	12.3087
13	Sweden	1964	6.02606	12.4956
13	Sweden	1965	2.84826	12.6819
13	Sweden	1966	1.12399	12.8899
13	Sweden	1967	2.57537	13.0906
13	Sweden	1968	3.05769	13.2878
13	Sweden	1969	4.27372	13.4893
13	Sweden	1970	6.29234	13.7008
13	Sweden	1971	0.252435	13.9955
13	Sweden	1972	1.98692	14.2877
13	Sweden	1973	3.78893	14.577
13	Sweden	1974	2.89918	14.8609
13	Sweden	1975	2.14625	15.1381
13	Sweden	1976	0.691238	15.4118
13	Sweden	1977	-1.94513	15.6701
13	Sweden	1978	1.45573	15.9108
13	Sweden	1979	3.61365	16.1284
13	Sweden	1980	1.49373	16.3213
13	Sweden	1981	0.334437	16.561
13	Sweden	1982	1.19078	16.758
13	Sweden	1983	1.85452	16.9298
13	Sweden	1984	4.13487	17.0978
13	Sweden	1985	1.99177	17.2719
13	Sweden	1986	2.45277	17.4296
13	Sweden	1987	3.00955	17.5791
13	Sweden	1988	2.08876	17.7066
13	Sweden	1989	1.97219	17.7915
13	Sweden	1990	-0.0207592	17.8237
13	Sweden	1991	-1.81752	17.8238
13	Sweden	1992	-1.73663	17.7804
13	Sweden	1993	-2.63281	17.7023
13	Sweden	1994	3.19396	17.6064
13	Sweden	1995	3.39127	17.5084
13	Sweden	1996	1.41792	17.4643
13	Sweden	1997	3.01152	17.4271
13	Sweden	1998	4.25395	17.3938
13	Sweden	1999	4.16598	17.3536
13	Sweden	2000	4.59825	17.3037
13	Sweden	2001	1.1775	17.3041
13	Sweden	2002	1.86487	17.2626
13	Sweden	2003	1.92983	17.2186
13	Sweden	2004	3.92731	17.2246
13	Sweden	2005	2.44825	17.3066
13	Sweden	2006	4.07571	17.3959
13	Sweden	2007	2.675	17.5487
13	Sweden	2008	-1.22307	17.7488
13	Sweden	2009	-5.15126	17.9744
13	Sweden	2010	5.05268	18.2186
13	Sweden	2011	2.41899	18.5013
13	Sweden	2012	-1.321	18.8098
13	Sweden	2013	0.333985	19.1201
13	Sweden	2014	1.64424	19.3947
13	Sweden	2015	3.39018	19.6085
13	Sweden	2016	0.796146	19.8402
13	Sweden	2017	1.19515	19.9914
13	Sweden	2018	0.772577	20.0955
13	Sweden	2019	0.957562	20.1986
13	Sweden	2020	-3.64308	20.3288
13	Sweden	2021	4.17307	20.4697
14	Turkey	1961	-1.26824	3.29115
14	Turkey	1962	3.05992	3.4096
14	Turkey	1963	6.48647	3.53064
14	Turkey	1964	2.97325	3.63609
14	Turkey	1965	0.40428	3.71759
14	Turkey	1966	8.60231	3.79216
14	Turkey	1967	2.28014	3.8477
14	Turkey	1968	4.27852	3.89359
14	Turkey	1969	1.63944	3.94026
14	Turkey	1970	0.803638	3.99279
14	Turkey	1971	3.07148	4.08371
14	Turkey	1972	4.88113	4.17562
14	Turkey	1973	0.823373	4.26889
14	Turkey	1974	3.12333	4.36676
14	Turkey	1975	4.6993	4.47149
14	Turkey	1976	7.95369	4.54552
14	Turkey	1977	1.09563	4.62313
14	Turkey	1978	-0.746582	4.68909
14	Turkey	1979	-2.82932	4.7224
14	Turkey	1980	-4.62558	4.71506
14	Turkey	1981	2.49691	4.67863
14	Turkey	1982	1.22984	4.61228
14	Turkey	1983	2.63397	4.53535
14	Turkey	1984	4.40388	4.47177
14	Turkey	1985	2.07782	4.43427
14	Turkey	1986	4.88876	4.43276
14	Turkey	1987	7.40218	4.451
14	Turkey	1988	0.447776	4.48759
14	Turkey	1989	-1.48631	4.53967
14	Turkey	1990	7.38307	4.60626
14	Turkey	1991	-0.967258	4.70307
14	Turkey	1992	3.32423	4.80769
14	Turkey	1993	5.93188	4.92418
14	Turkey	1994	-6.17586	5.05784
14	Turkey	1995	6.17719	5.21004
14	Turkey	1996	5.68679	5.38556
14	Turkey	1997	5.88612	5.57105
14	Turkey	1998	0.806059	5.75775
14	Turkey	1999	-4.75059	5.93343
14	Turkey	2000	5.32214	6.09198
14	Turkey	2001	-7.14785	6.22743
14	Turkey	2002	4.89033	6.3501
14	Turkey	2003	4.25245	6.46343
14	Turkey	2004	8.28603	6.57143
14	Turkey	2005	7.5597	6.67771
14	Turkey	2006	5.62065	6.78562
14	Turkey	2007	3.79799	6.88927
14	Turkey	2008	-0.382923	6.99276
14	Turkey	2009	-6.02791	7.09963
14	Turkey	2010	6.91961	7.21167
14	Turkey	2011	9.50998	7.32155
14	Turkey	2012	3.0931	7.43446
14	Turkey	2013	6.66488	7.55758
14	Turkey	2014	3.16809	7.70035
14	Turkey	2015	4.32813	7.86886
14	Turkey	2016	1.64246	8.05001
14	Turkey	2017	5.79426	8.25571
14	Turkey	2018	1.44952	8.48321
14	Turkey	2019	-0.427944	8.72628
14	Turkey	2020	0.695873	8.98107
14	Turkey	2021	10.0678	9.28583
15	United Kingdom	1961	1.89926	11.8618
15	United Kingdom	1962	0.248519	11.9465
15	United Kingdom	1963	4.09247	12.027
15	United Kingdom	1964	4.84964	12.1081
15	United Kingdom	1965	1.48805	12.1968
15	United Kingdom	1966	1.01467	12.364
15	United Kingdom	1967	2.23441	12.538
15	United Kingdom	1968	4.92908	12.7109
15	United Kingdom	1969	1.50117	12.8757
15	United Kingdom	1970	5.89484	13.0319
15	United Kingdom	1971	3.07331	13.2687
15	United Kingdom	1972	3.96856	13.4835
15	United Kingdom	1973	6.31824	13.6818
15	United Kingdom	1974	-2.54588	13.8692
15	United Kingdom	1975	-1.46634	14.0479
15	United Kingdom	1976	2.93559	14.292
15	United Kingdom	1977	2.49144	14.5163
15	United Kingdom	1978	4.19868	14.7115
15	United Kingdom	1979	3.65597	14.8586
15	United Kingdom	1980	-2.14839	14.9473
15	United Kingdom	1981	-0.822285	15.0543
15	United Kingdom	1982	2.03146	15.0909
15	United Kingdom	1983	4.18632	15.0892
15	United Kingdom	1984	2.10738	15.0955
15	United Kingdom	1985	3.91132	15.1359
15	United Kingdom	1986	2.91171	15.2585
15	United Kingdom	1987	5.16887	15.4084
15	United Kingdom	1988	5.49788	15.5606
15	United Kingdom	1989	2.31093	15.6796
15	United Kingdom	1990	0.433081	15.7488
15	United Kingdom	1991	-1.40849	15.8469
15	United Kingdom	1992	0.129933	15.897
15	United Kingdom	1993	2.24441	15.9105
15	United Kingdom	1994	3.58197	15.9039
15	United Kingdom	1995	2.26078	15.8881
15	United Kingdom	1996	2.16806	15.9066
15	United Kingdom	1997	4.63918	15.9105
15	United Kingdom	1998	2.85381	15.9067
15	United Kingdom	1999	2.64731	15.8996
15	United Kingdom	2000	3.30261	15.8931
15	United Kingdom	2001	1.68046	15.9293
15	United Kingdom	2002	1.69181	15.9594
15	United Kingdom	2003	2.55126	15.9865
15	United Kingdom	2004	1.77494	16.0113
15	United Kingdom	2005	1.89128	16.0356
15	United Kingdom	2006	1.83283	16.1098
15	United Kingdom	2007	1.47624	16.1732
15	United Kingdom	2008	-1.0217	16.2509
15	United Kingdom	2009	-4.96889	16.3771
15	United Kingdom	2010	1.33397	16.5697
15	United Kingdom	2011	0.667756	16.8081
15	United Kingdom	2012	0.766761	17.1061
15	United Kingdom	2013	1.2099	17.4299
15	United Kingdom	2014	2.23546	17.728
15	United Kingdom	2015	1.81266	17.9742
15	United Kingdom	2016	1.49136	18.1584
15	United Kingdom	2017	1.44293	18.2911
15	United Kingdom	2018	1.03686	18.3959
15	United Kingdom	2019	1.1	18.5087
15	United Kingdom	2020	-9.60134	18.6533
15	United Kingdom	2021	7.04939	18.8472
